# Supplementary material for: A small number of workers with specific personality traits perform tool use in ants
Source: eLife. 2020 Dec 9;9:e61298. doi: 10.7554/eLife.61298 (PMC7725502; doi:10.7554/eLife.61298)
Supplement: Source code 1. [file elife-61298-code1.docx.zip]

Archive with 1 entries (1 files):
- Rmarkdown_Text.docx
