# Supplementary material for: A small number of workers with specific personality traits perform tool use in ants
Source: eLife. 2020 Dec 9;9:e61298. doi: 10.7554/eLife.61298 (PMC7725502; doi:10.7554/eLife.61298)
Supplement: Source code 2. [file elife-61298-code2.zip › Rmarkdown.Rmd]

---
title: A small number of workers with specific personality traits perform tool use
  in ants
author: "István Maák, Garyk Roelandt, Patrizia d’Ettorre"
date: '2020 09 24'
output:
  word_document: default
  pdf_document: 
    toc: yes
---
__Experiment 1 - Tool use process in whole colonies__

```{r}
library(lme4)
library(MuMIn)
library(lmerTest)
library(rsq)
library(effsize)
library(readxl)
```

```{r setup}
knitr::opts_chunk$set(cache =TRUE)
```

_Model	testing the	effect	of	the	number	of	workers	in	the	foraging	arena	on	the latency	of	the	
first	tool	dropped	to	the	bait:_

```{r}
Exp1=read_excel("C:/Users/NITRO/Desktop/RMarkDown/Data_Experiment1.xlsx",sheet=1)
colID=with(Exp1,as.factor(ColID))
m1=lmer(log(Firsttoolbait)~Workinvolv+Workinarena+(1|colID),data=Exp1,na.action="na.fail")
summary(m1)
```
Running model diagnostics plot:

```{r} 
plot(m1)
```
_Model	testing	the effect	of	latency	to	drop	first	tool	on total	time	of	tool	transport	to	the	bait:_

```{r}
m2=lmer(log(Tottime)~Workinvolv+Firsttoolbait+(1|colID),data=Exp1,na.action="na.fail")
summary(m2)
```
Running model diagnostics plot:

```{r} 
plot(m2)
```
_Model	testing	the effect	of	the	dynamics	of	tool	transport	to	the	bait	(latency	to	drop	the	first	
tool	into	bait,	total	time	of	tool	transport,	number	of	workers	involved	in	tool	use)	on the	
latency	of	transport	the	first	tool	to	the	nest:_

```{r}
tri=with(Exp1,as.factor(Trial))
m3=lmer(log(Firsttoolnest+1)~Firsttoolbait+Tottime+Workinvolv+(1|colID)+(1|tri),data=Exp1,na.action="na.fail")
summary(m3) 
```
Running model diagnostics plot:

```{r} 
plot(m3)
```

_Paint	marked	tool	users. Correlation	between	the	latency	to	obtain	information	about	the	food	
and	tools	and	the	latency	to	drop the	first	tool	on	bait:_

```{r}
Lat_corr=read_excel("C:/Users/NITRO/Desktop/RMarkDown/Data_Experiment1.xlsx",sheet=2)
with(Lat_corr,cor.test(Latcontacttoolfood,Latfirsttoolonbait,method="spearman"))
```
__Experiment 2 - Is there specialization in tool use?__

```{r}
library(rptR)
```

_The repeatability of the occurence of tool use:_

```{r}
Rep_Tooluse=read_excel("C:/Users/NITRO/Desktop/RMarkDown/Data_Experiment2.xlsx",sheet=1)
m4=rpt(Tool.users~(1|ID.ant)+(1|Colony),
       grname="ID.ant", nboot = 0, npermut = 1000, datatype="Binary", data=Rep_Tooluse)
summary(m4)
```

_Model on the time required for the transport of one tool during consecutive transports by the same worker within a trail:_

```{r}
Rep_withinTrial=read_excel("C:/Users/NITRO/Desktop/RMarkDown/Data_Experiment2.xlsx",sheet=2)
rep=with(Rep_withinTrial,as.factor(Rep))
colID=with(Rep_withinTrial,as.factor(ColID))
m5=lmer(log(TimeOneTool)~rep+(1|colID),data=Rep_withinTrial)
summary(m5)
```
Running model diagnostics plot:

```{r}
plot(m5)
```
Calculating the Cohen.d to assess the effect size for the different factor levels:

```{r}
rep1=subset(Rep_withinTrial,Rep=="1")
rep2=subset(Rep_withinTrial,Rep=="2")
rep3=subset(Rep_withinTrial,Rep=="3")

cohen.d(rep1$TimeOneTool,rep2$TimeOneTool,conf.level=0.95)
cohen.d(rep1$TimeOneTool,rep3$TimeOneTool,conf.level=0.95)

```

_Model	to	compare	the	average	time	needed	to	transport	one	tool	by	the	same	worker	between	
the	trials:_

```{r}
Rep_betweenTrials=read_excel("C:/Users/NITRO/Desktop/RMarkDown/Data_Experiment2.xlsx",sheet=3)
rep=with(Rep_betweenTrials,as.factor(Repbetween))
colID=with(Rep_betweenTrials,as.factor(ColID))
m6=lmer(log(AverOneTool)~rep+(1|colID),data=Rep_betweenTrials)
summary(m6)
```
Running model diagnostics plot:

```{r}
plot(m6)
```
_Model	on	the	effect	of	‘interference’	(presence of	another	worker starting	using	tools) on	a	tool	
user’s performance:_

```{r}
Work_interfer=read_excel("C:/Users/NITRO/Desktop/RMarkDown/Data_Experiment2.xlsx",sheet=4)
befaf=with(Work_interfer,as.factor(BefAftInterfer))
subID=with(Work_interfer,as.factor(SubcolID))
colID=with(Work_interfer,as.factor(ColID))
m7=lmer(log(TimeOneTool)~befaf+subID+(1|colID),data=Work_interfer)
summary(m7)
```

Running model diagnostics plot:

```{r}
plot(m7)
```
_The	effect	of	the	pre-trial	on	the	performance	of	ants	in	the	subsequent	trial:	do	workers	that	
had	the	possibility	to	observe	tool	users	in	action	(sub-colonies	2)	perform	better	than	workers	
that	did	not (sub-colonies	1)?_

_Model on the latency of the first tool to the bait:_

```{r}
Pre_Trial=read_excel("C:/Users/NITRO/Desktop/RMarkDown/Data_Experiment2.xlsx",sheet=5)
colID=with(Pre_Trial,as.factor(ColID))
subID=with(Pre_Trial,as.factor(SubcolID))
m8=lmer(log(FirstTool)~subID+(1|colID),data=Pre_Trial)
summary(m8)
```
Running model diagnostics plot:

```{r}
plot(m8)
```
_Model on the total transport time:_

```{r}
m9=lmer(log(Tottime)~subID+(1|colID),data=Pre_Trial)
summary(m9)
```
Running model diagnostics plot:

```{r}
plot(m9)
```
_Model on the number of workers involved in tool use:_

```{r}
m10=lmer(log(Nr.Work)~subID+(1|colID),data=Pre_Trial)
summary(m10)
```

Running model diagnostics plot:

```{r}
plot(m10)
```

__Experiment 3 - Does worker personality predict tool use?__

_Repeatability across the two sessions of the open-field and the reaction to prey test_

_Model on the time spent walking in the periphery:_

```{r}
library(lmerTest)
library(rptR)
Exp3_Rep=read_excel("C:/Users/NITRO/Desktop/RMarkDown/Data_Experiment3.xlsx",sheet=1)
rep1=rpt(scale(WalkPeriph)~(1|WorkID)+(1|ColID),adjusted = FALSE,grname = c("WorkID"),data=Exp3_Rep,datatype = "Gaussian",nboot=1000,npermut=0)
summary(rep1)
```
_Model on the total time spent in the central area of the open field:_

```{r}
rep2=rpt(scale(TotCenter)~(1|WorkID)+(1|ColID),adjusted = FALSE,grname = c("WorkID"),data=Exp3_Rep,datatype = "Gaussian",nboot=1000,npermut=0)
summary(rep2)
```
_Model on the time spent in contact with the prey:_

```{r}
rep3=rpt(ContactPrey~(1|WorkID)+(1|ColID),adjusted = FALSE,grname = c("WorkID"),data=Exp3_Rep,datatype = "Gaussian",nboot=1000,npermut=0) 
summary(rep3)
```

_Correlation	between	the	time	spent	walking	in	the	periphery	and	the	time	spent	in	contact	
with	the	prey (average	of	the	two	sessions for	each	variable):_

```{r}
Exp3_RepAver=read_excel("C:/Users/NITRO/Desktop/RMarkDown/Data_Experiment3.xlsx",sheet=2)
with(Exp3_RepAver,cor.test(WalkPeripher,ContactPrey,method="spearman"))
```
_Correlation	between	the	total	time	spent	in	the	central	area	and	the	time	spent	in	contact	with	
the	prey (average	of	the	two	sessions for	each	variable):_

```{r}
with(Exp3_RepAver,cor.test(TotTimeCenter,ContactPrey,method="spearman"))
```

_Principal Component Analysis based on the average of the two sessions for each variable:_
a) total time spent in the central area of the open field, b) time spent walking in the periphery, c) time spent in contact with the prey

```{r}
library(FactoMineR)
res.pca=PCA(Exp3_RepAver[,c(3,10:12)],scale.unit=TRUE,ncp=4,quali.sup=c(1),graph=T)
summary(res.pca)
plotellipses(res.pca,graph.type="ggplot")
```

_Model on the link between personality score and tool use behaviour:_

```{r}
tooluser=with(Exp3_RepAver,as.factor(ToolUser))
colID=with(Exp3_RepAver,as.factor(ColID))
m11=glmer(tooluser~PersScore+(1|colID),family=binomial,data=Exp3_RepAver)   
summary(m11)
```
Running model diagnostics plot:

```{r}
plot(m11)
```

Checking model for overdispersion:

```{r}
modeloverdisp<- function(model) {
    rdf <- df.residual(model)
    rp <- residuals(model,type="pearson")
    Pearson.chisq <- sum(rp^2)
    prat <- Pearson.chisq/rdf
    pval <- pchisq(Pearson.chisq, df=rdf, lower.tail=FALSE)
    c(chisq=Pearson.chisq,ratio=prat,rdf=rdf,p=pval)
}
modeloverdisp(m11)
```
Our model is not overdispersed. 


Calculating the Cohen.d to assess the effect size for the different factor levels:

```{r}
tooluseYes=subset(Exp3_RepAver,ToolUser=="Yes")
tooluseNo=subset(Exp3_RepAver,ToolUser=="No")

cohen.d(tooluseYes$PersScore,tooluseNo$PersScore,conf.level=0.95)
```

_The correlations between the latency to find the prey and the time spent in contact with the prey measured during the two sessions of the reaction to prey test. Analysis are performed generally (using all the ants) and also separately for the tool user and non-tool user workers:_

```{r}
Lat_contact_prey=read_excel("C:/Users/NITRO/Desktop/RMarkDown/Data_Experiment3.xlsx",sheet=3)
with(Lat_contact_prey,cor.test(Lat1,ContactPrey1,method="spearman"))
with(Lat_contact_prey,cor.test(Lat2,ContactPrey2,method="spearman"))

Lat_contact_prey_ToolUser=subset(Lat_contact_prey,ToolUser=="Yes")
with(Lat_contact_prey_ToolUser,cor.test(Lat1,ContactPrey1,method="spearman"))
with(Lat_contact_prey_ToolUser,cor.test(Lat2,ContactPrey2,method="spearman"))

Lat_contact_prey_NonToolUser=subset(Lat_contact_prey,ToolUser=="No")
with(Lat_contact_prey_NonToolUser,cor.test(Lat1,ContactPrey1,method="spearman"))
with(Lat_contact_prey_NonToolUser,cor.test(Lat2,ContactPrey2,method="spearman"))
```

__The	effect	of	the	removal	of	tool	users on	the	characteristics	of	tool	transport	in	the	
subsequent	trials:	are	the	new	tool	users	less	efficient	than	the	previous	ones	(which	were	
removed)?__

_Model	on	the	latency	to	drop the	first	tool	into	the bait:_

```{r}
Exp3_Trial=read_excel("C:/Users/NITRO/Desktop/RMarkDown/Data_Experiment3.xlsx",sheet=4)
trial=with(Exp3_Trial,as.factor(NrTrial))
colID=with(Exp3_Trial,as.factor(ColID))
m12=lmer(FirsttoBait~trial+(1|colID),data=Exp3_Trial)
summary(m12)
```

Running model diagnostics plot:

```{r}
plot(m12)
```
_Model on the total transport time:_

```{r}
m13=lmer(TotTime~trial+(1|colID),data=Exp3_Trial)
summary(m13)
```
Running model diagnostics plot:

```{r}
plot(m13)
```
_Model on the number of workers involved in tool use:_

```{r}
m14=glmer(Nr.Work~trial+(1|colID),data=Exp3_Trial,family="poisson")
summary(m14)
```
Checking model for overdispersion:

```{r}
modeloverdisp(m14)
```
Our model is not overdispersed. 

Running model diagnostics plot:

```{r}
plot(m14)
```
